# Supplementary material for: Glucocorticoid minimizes local anesthetic infusion requirement through adductor canal block and improves perioperative prosthetic joint range of motion in total knee arthroplasty
Source: PLoS One. 2022 Jan 26;17(1):e0261949. doi: 10.1371/journal.pone.0261949 (PMC8791457; doi:10.1371/journal.pone.0261949)
Supplement: S1 Dataset — (XLS) [file pone.0261949.s001.xls]

## Sheet: data
PT	group	Age	Gender	BMI	Race	Smoker	DM	EtOH	Neuropathy	PVD	anxiety_depression	Home_Opioids	Laterality	Ropivacanine_initial	tourniquet_duration_min	Complications		Ropivacain_0_24h	Ropivacain_24_48h	OME_0_24h	OME_24_48h	OME_48_72h	Ptnote_painscore_024h_rest	Ptnote_painscore_2448h_rest	Ptnote_painscore_4872h_rest	Ptnote_painscore_024h_active	Ptnote_painscore_2448h_active	Ptnote_painscore_4872h_active	ROM_24hr	ROM_48hr	ROM_72hr	AROM_024h1(extension)	AROM_2448h1(extension)	AROM_4872h1(extension)	AROM_024h2(flexion)	AROM_2448h2(flexion)	AROM_4872h2(flexion)	opioids_6wks	opioids_3mon	NARX_Score	NARX_Narcotic_score	LOS	disposition_home_rehab
6	control	72	1	38.8	2	NO	NO	NO	NO	NO	NO	NO	LEFT	20	49	YES		246.6	180.5	58.38	28.35	15	7	0	0	8	1	6	75	90	79	-5		7	80	90	72	YES	YES	290	320		SNF
8	control	57	1	26.1	4	YES	NO	YES	NO	NO	YES	YES	RIGHT	20	45	NO		152.6	254	58.88	70.7	37.5	6	4	3			3	80	87	97	5	2	5	75	85	92	YES	YES	120	110	4	HOME
10	control	68	2	24.64	4	YES	NO	YES	NO	NO	YES	NO	RIGHT	20	39	NO		144	181.5	36.4	37.5	34		3	3		3	7	75		92	-5		8	80		84	YES	YES	230	130	4	SNF
13	control	67	2	35.36	4	NO	NO	NO	NO	NO	NO	NO	LEFT	20	42	NO		168.1	266.6	19.35	40	56	7	5	0	8	5	3	70	102	102	-10	10	8	80	92	94	YES	YES	0	0	4	HOME
15	control	79	2	31	2	YES	NO	NO	NO	NO	NO	NO	RIGHT	20	44	NO		132.4	202	10.88	24	16	0	0	0	2	4	3	64		102	-17		12	81		90	NO	NO	0	0	3	HOME
21	control	76	2	26.1	4	YES	NO	YES	NO	YES	NO	NO	LEFT	20	40			174.9	251.5	16	56	8	0	1	1	3	1	1	81		85	-5		-5	86		90	YES	NO	10	110	4	HOME
22	control	76	2	26.1	4	YES	NO	YES	NO	YES	NO	NO	RIGHT	20	46	YES		85.6	233	3.35	40	21	2	5	0		5	3	67	65	85	-15	5	5	82	60	80	YES	YES	10	110	4	HOME
23	control	70	1	23.5	4	YES	NO	YES	NO	NO	NO	YES	LEFT	20	45	NO		245.4	153.3	80	49.5	5	4	2	2	6	2	2	110	91	93	10	-5	-4	100	96	97	NO	NO	130	120	2	HOME
24	control	63	2	31.8	4	YES	NO	YES	NO	NO	YES	YES	RIGHT	20	38	YES		142.2	190.5	60.3	116.5	96	1	1	1	3	3	3	62		80	-10		-10	72		90	NO	NO	470	320	5	SNF
25	control	61	1	32.73	4	NO	NO	YES	NO	NO	YES	YES	LEFT	20	46	NO				33.4	16.7	0	0	0		4	3		95	92		0	0		95	92		YES	YES	240	230	2	HOME
28	control	52	2	36.7	4	YES	NO	YES	NO	NO		YES	RIGHT	20	76	YES		182	195.8	11.35	47.5	82.2	9.5		10	9.5	8	10	90	95	90	10	10		80	85	90	YES	YES	440	200	4	HOME
29	control	71	1	27	1	YES	NO	YES	NO	NO	NO	YES	RIGHT	20	57	NO		183	142.2	40.04	8	16		3	4		5	6	98		102	13		12	85		90	YES	YES	120	60	3	SNF
32	control	64	2	21.4	4	NO	NO	NO	NO	NO	YES	YES	LEFT	20	42	NO		225.5	408.9	28.85	51.35	8	0	3	0	0	3	2	86	85		0	-5		86	90		YES	YES	150	80	3	HOME
38	control	85	2	25.61	4	NO	NO	NO	NO	NO	YES	NO	RIGHT	20	44	NO		0	244.2	27	1.5	31.5		3	7		3	5	80		7	-10		-11	90		18	YES	YES	190	40	4	HOME
39	control	76	1	26.63	4	NO	NO	YES	NO	NO	NO	NO	RIGHT	20	54	NO		132.5	128	16	0	0	2	1	1	3	2	1	96	99		6	6		90	93		NO	NO	0	0	3	HOME
43	control	64	2	30.85	4	NO	NO	YES	NO	NO	YES	NO	LEFT	30	45	NO		148.5	413.7	0	28.4	30	5	3	2	5	3	4	90	94	100	0	10	10	90	84	90	NO	NO	110	30	3	HOME
46	control	73	1	23.1	4	YES	NO	YES	NO	NO	NO	NO	RIGHT	20	136	NO		210	275.4	22.7	40	40	4	0	0	6	4	1	103	70	76	18	-15	-12	85	85	88	YES	YES	0	0	4	HOME
48	control	65	2	32.8	4	YES	NO	NO	NO	NO	NO	NO	RIGHT	20	44	NO		199.7	0	32	20.5	4	2	2	2	3	4	2		82	85		-8	-5		90	90	YES	NO	0	0	3	HOME
50	control	83	2	29.5	4	NO	NO	NO	NO	NO	NO	NO	RIGHT	20	34	NO		100	305.9	10.36	18.5	2.5	2	1	0	6	5	3	75	75	80	-5	-5	-5	80	80	85	NO	NO	100	100	4	SNF
52	control	46	2	32.93	2	NO	NO	NO	YES	NO	NO	NO	RIGHT	20	51	NO		0	441	86.35	77.4	105.1	10	7	9.5	10	8	10	75	60	65	-5	-10	-10	80	70	75	YES	YES	580	591	4	SNF
53	control	64	2	30.6	4	NO	NO	YES	NO	NO	NO	NO	LEFT	20	79	NO		134.8	0	54.7	55.1	10	5	2	6	10	4	6	60	55	62	-10	-10	-8	70	65	70	YES	YES	410	320	4	HOME
56	control	69	2	26.3	4	YES	NO	NO	NO	NO	NO	NO	LEFT	20	51	NO		188.1	90.2	37.36	35	32		5	3		5	5	85	87	110	-5	8	8	90	79	102	NO	NO	120	20	4	HOME
59	control	90	1	28.59	4	NO	NO	YES	NO	NO	NO	NO	RIGHT	15	41	NO		0	339.9	31.41	8	0	0	0	0	5	3	2	65	108	112	-5	12	10	70	96	102	NO	NO	0	0	4	SNF
63	control	63	1	45.5	4	NO	NO	NO	NO	NO	NO	NO	RIGHT	20	67	NO		214.2	0	5	3	16	0	0	0	0	0	0	99		103	5		8	94		95	YES	YES	0	0	4	HOME
64	control	67	2	30.58	4	YES	NO	NO	NO	NO	NO	NO	LEFT	20	33	NO		191.8	32	0	0	0	0	0		0	3		79	75		5	-5		74	80		NO	NO	190	50	2	HOME
67	control	72	2	31.64	4	NO	YES	YES	NO	NO	YES		LEFT	20	83	NO		221.7	177.6	12.38	15	20	5	5	7	5	5	5		90	92		0	0		90	92	YES	NO	120	130	4	SNF
68	control	82	2	21.3	4	YES	NO	YES	NO	NO	NO	YES	LEFT	20	42	NO		164.7	220	0	24	35	0	4		1			105	102		5	0		100	102		YES	YES	0	0	4	SNF
72	control	85	2	26.17	4	YES	NO	YES	NO	NO	NO	NO	LEFT	20	44	NO		133.5	206.6	0	0	0	0	3	0	0	5	0	92	106	116	-3	6	8	95	100	108	NO	NO	0	0	3	HOME
74	control	81	2	22.2	4	YES	NO	NO	NO	NO	NO	NO	RIGHT	12.5	51	NO		136.1	74.6	2.68	5	40	1	2	6	2	4	6	85	85	99	-5	-5	-6	90	90	105	YES	YES	0	0	4	SNF
82	control	61	2	26.6	4	NO	NO	NO	NO	NO	NO	NO	LEFT	20	36	NO		137	310.2	18	26.5	0	5	5	3	3	5	5	75	84	94	-5	10	10	80	74	84	NO	NO	120	50	3	HOME
83	control	75	2	33	4	NO	NO	YES	NO	NO	NO	NO	LEFT	20	40	YES		194.3	331	88	80	31.5		3	0		5	3		102	112		6	10		96	102	YES	YES	0	0	4	SNF
85	control	77	2	42	4	NO	NO	NO	NO	NO	NO	NO	LEFT	20		YES		105.2	403	0	0	7.5		0	0		8	1	70	80	94	6	5	4	64	75	90	YES	YES	190	260	4	HOME
86	control	59	1	41.1	4	YES	NO	YES	NO	NO	NO	NO	RIGHT	20	52	NO		200.1	246.6	5.36	7.5	0	0	1	0	3	1	0		80	98		-5	8		85	90	NO	NO	190	60	3	HOME
87	control	47	2	40.03	4	NO	NO	NO	NO	NO	NO	NO	RIGHT	20	43	NO		164.8	49	46.07	91.35	32							70	67	73	-10	-5	-8	80	72	81	YES	NO	190	60	3	HOME
90	control	55	2	27.76	4	NO	NO	YES	NO	NO	YES	NO	RIGHT	20		NO		0	465	50.41	100.5	99	3	3	4	6	4	5	82		74	7		-6	75		80	YES	YES	0	0	4	HOME
91	control	81	2	30.4	4	YES	NO	YES	NO	NO	NO	NO	LEFT	20	38	NO		0	30	14.7	56	11.35	0		4	0		5	92	100	95	2	0	-5	90	100	100	YES	NO	0	0	3	SNF
97	control	69	2	46.2	2	YES	YES	YES	YES	YES	YES	YES	RIGHT	20	79	YES		165.4	224.5	51.9	39.7	46.5	6	4	8	7	6	10	80	88	84	5	16	10	75	72	74	YES	YES	420	411	6	SNF
99	control	55	2	42.61	4	NO	YES	YES	NO	NO	YES	NO	LEFT	20	43	NO		235.1	188.4	59.35	64	16	0	0	0	0	2	3	100	100	98	7	4	4	93	96	94	NO	NO	0	0	3	HOME
101	control	63	1	38.4	2	YES	YES	YES	NO	NO		YES	LEFT	20	54	NO		202.2	214	64.1	26.5	40	10	7	7	8	8	7	80	79	79	-10	-8	-8	90	87	87	YES	YES	270	130	4	HOME
102	control	63	2	39.6	4	YES	NO	YES	NO	NO	YES	YES	LEFT	20	109	NO		0	123.5	44.3	99.4	58.5	5	5	2	5	7	4	65	68	76	2	8	0	63	60	76	YES	YES	200	250	4	SNF
106	control	65	2	31.8	4	NO	NO	YES	NO	NO	NO	NO	LEFT	20	41	NO		0	277.5	28.85	69.5	20	4	1	1	4	1	1	70			-10			80			NO	YES	190	40	3	HOME
2	DEX and MPA	63	1	32.28	4	NO	NO	NO	NO	NO	NO	YES	LEFT	20	100	NO		46.8	53.5	19	78.7	32	0	0	0	0	0	0	110		102	5		6	105		96	YES	NO	110	40	3	HOME
3	DEX and MPA	74	2	35.41	4	YES	NO	YES	NO	NO	NO	NO	RIGHT	20	44	NO		60	0	0	8	16	4		0	4		0	115	113	120	10	8	5	105	105	115	NO	NO	260	160		HOME
5	DEX and MPA	50	2	25.61	4	NO	NO	NO	NO	NO	NO	NO	LEFT	20	52	NO		66.5	21.6	18.36	15	20	0	0	0	5	4	0	85	105	105	5	5	5	80	100	100	YES	NO	110	30	4	HOME
7	DEX and MPA	82	2	24.34	4	YES	NO	YES	NO	NO	NO	NO	RIGHT	20	22	NO		232.3	54.8	24	0	8	3	2	0	3	3	3	65	102	124	-10	10	10	75	92	114	NO	NO	250	120	3	HOME
16	DEX and MPA	64	2	25.7	4	YES	NO	NO	NO	NO	YES	YES	LEFT	20	43	NO		0	5	8	16	8	0		3	0		5	111	114	120	7	6	10	104	108	110	NO	NO	240	100	3	HOME
17	DEX and MPA	83	1	23.33	4	YES	NO	YES	NO	NO	NO	NO	RIGHT	20	50	NO		26.5	0	0	8	0	0			0			85			-5			90					110	30	2	HOME
33	DEX and MPA	71	2	26.26	4	YES	NO	YES	NO	NO	NO	NO	LEFT	20	37	YES		42.7	0	16	32	32	2	2	2	3	4	2	77	102	100	-8	10	5	85	92	95	NO	NO	0	0	4	HOME
36	DEX and MPA	74	2	27.07	4	NO	NO	NO	NO	NO	NO	NO	RIGHT	20	48	NO		0	70	26.68	80	32		3	3		5	5	85	102	100	-5	10	8	90	92	92	YES	YES	0	0	4	HOME
40	DEX and MPA	67	2	28.4	4	YES	NO	YES	NO	NO			RIGHT	30	72	NO				13	0	0	4	2		4	2		86			0			86					190	60	2	HOME
41	DEX and MPA	56	2	43.58	4	NO	NO	NO	NO	NO	YES	YES	RIGHT	20	45	NO		0	150	26.72	70.35	17.5	0	3	2	0	3	2	65	98	106	-10	10	10	75	88	96	NO	NO	240	60	3	HOME
44	DEX and MPA	63	2	28.34	4	NO	NO	YES	NO	NO	NO	NO	RIGHT	20	48			267	249	11.35	32	29	5	5	0	8	5	6	72	71	96	-8	-7	0	80	78	96	NO	NO	250	50	4	HOME
65	DEX and MPA	63	1	29.76	4	YES	NO	YES	NO	NO	NO	NO	RIGHT	20	43	NO		56.2	0	25.5	24	8	4	0	32	5	4	4	75	104	106	-5	10	10	80	94	96	YES	NO	190	50	3	HOME
70	DEX and MPA	64	1	24.95	4	NO	NO	NO	NO	NO	NO	NO	LEFT	20	45	NO				16	0	0	0	0		4	2		90	97		0	0		90	97				110	10	2	HOME
75	DEX and MPA	84	1	28.3	4	NO	NO	YES	NO	NO	NO	NO	RIGHT	20	43	NO		45	0	0	31.5	30	2	2	0	2	1	3		86	93					86	93	YES	YES	190	50	4	HOME
79	DEX and MPA	65	1	32.49	4	NO	NO	YES	NO	NO	NO	NO	RIGHT	20	50	NO		75	0	29.36	0	0	0	0		0	0			106			0			106		NO	NO	110	10	2	HOME
88	DEX and MPA	49	1	28.46	1	NO	NO	YES	NO	NO	NO	NO	LEFT	20	28	NO				5.36	49.5	81.5	2	4		2	4		85	85		-15	5		100	8		NO	NO	190	50	4	HOME
89	DEX and MPA	80	2	24.2	4	NO	NO	NO	NO	NO	YES	NO	RIGHT	20	46	NO		15	15	18.68	0	24	3	2	3	4	3	5	83		106	-12		10	95		96	NO	NO	10	140	3	HOME
92	DEX and MPA	62	2	21.7	4	NO	NO	YES	NO	NO	NO	NO	RIGHT	20		NO				120	20	0	2	2		4	4		100	104		5	12		95	92		YES	NO	240	120	2	HOME
95	DEX and MPA	56	2	35.51	4	NO	NO	YES	NO	NO	YES	NO	RIGHT	20	44	NO		55	25	53.36	58.05	59.05	0	0	3	0	2	5	70	128	122	-10	10	2	80	118	120	YES	YES	190	50	4	HOME
96	DEX and MPA	57	2	29.12	4	NO	NO	YES	NO	NO	NO	NO	LEFT	20	47	NO		40	40	46.7	12.5	39.35	2	5	2	3	8	3	82			-8			90			YES	NO	110	10	3	HOME
98	DEX and MPA	61	2	38.47	4	YES	NO	NO	NO	NO	NO	NO	RIGHT	20	42	YES		45	30	56	80	96	2	3	2	2	3	3	95	102	110	5	2	0	90	100	110	YES	YES	240	200	4	SNF
1	DEX only	67	2	38	4	NO	NO	YES	NO	NO	NO	NO	LEFT	20	29	NO		0	30	13	2.5	10.5	5	4	4	3	6	4	80	80		-5	10		85	70		NO	NO	120	60	4	HOME
4	DEX only	79	1	30	4	NO	NO	YES	NO	NO	NO	NO	LEFT	20	47	NO		25	0	16	8	0	3	3		3	3		103	112		5	12		98	100		YES	YES	220	70	2	HOME
9	DEX only	77	1	27.8	4	YES	NO	YES	NO	NO	NO	YES	LEFT	20	43	NO		100	0	2.5	12.5	27.5	2	0	2	3	5	2	113	110	105	6	5	-5	107	105	110	NO	NO	230	200	4	HOME
14	DEX only	71	2	41.1	4	YES	NO	YES	NO	NO	YES	YES	LEFT	20	43	NO		10	0	0	16	8		0			0		94	89	94	4	-8	4	90	97	90	NO	NO	230	120	2	HOME
18	DEX only	76	2	25.6	4	NO	NO	YES	NO	NO	YES	YES	LEFT	20	72	NO		90	80	20.02	32	0	5	3	3	6	5	6	93	112	108	3	10	10	90	102	98	NO	NO	480	230	4	HOME
26	DEX only	64	2	33.9	4	NO	NO	NO	NO	NO	YES	NO	RIGHT	20	53	NO		30	15	16	72	16	3	4	4	6	4	4	65		94	-15		10	80		84	NO	NO	170	230	3	HOME
27	DEX only	68	2	35	4	NO	NO	YES	NO	NO	NO	NO	LEFT	20	47	YES		0	160	14.7	24	32	5	7	5	6	7	6	75	75	75	-10	-10	-10	85	85	85	NO	NO	210	60	4	HOME
30	DEX only	86	2	24.8	4	NO	NO	YES	NO	NO	NO	NO	RIGHT	20	43	NO		35	40	16.2	32	48	0	2	2	0	2	4	104	120	120	4	10	10	100	110	110	NO	NO	240	80	4	HOME
31	DEX only	55	2	41.3		NO	NO	NO	NO	NO	NO	NO	RIGHT	20	44	NO		0	45	11.35	32	0	7	4	4	7	5	4	80	85		-10	-5		90	90		YES	YES	190	40	3	HOME
34	DEX only	54	2	23.4	4	NO	NO	YES	NO	NO	YES	NO	LEFT	20	75	NO		97.5	0	2.5	7.5	34.5	3	3	5	5	5	5	64	108		-10	16		74	92		NO	NO	210	80	4	HOME
42	DEX only	80	1	29	4	YES	NO	YES	NO	NO	NO	YES	LEFT	20	84	NO		93.4	40	2.5	2.5	12.5	5	5	3	5	5	3	82	123	110	-8	23	10	90	100	100	YES	YES	0	0	5	HOME
45	DEX only	76	2	26.1	4	YES	YES	YES	NO	NO	NO	YES	RIGHT	20		NO		50	60	13.35	30.05	45.05	2	5	4	5	5	4	99		91	3		-4	96		95	YES	NO	240	90	4	HOME
47	DEX only	66	2	35.5	3	NO	NO	NO	NO	NO	NO	NO	RIGHT	20	44	NO		0	116.5	43.35	40.2	96	5		1	6		10	95	74	69	5	-6	-6	90	80	75	YES	NO	370	220	4	SNF
49	DEX only	85	1	28.3	4	NO	NO	YES	NO	NO	NO	NO	LEFT	20	42	NO				0	0	0	0	0		0	0		110	106		0	-4		110	110		NO	NO	0	0	3	HOME
51	DEX only	75	2	25.1	4	NO	NO	NO	NO	NO	NO	YES	RIGHT	20	69	YES		15	0	5	0	10	1	5	3	1	1		78	100	106	-2	10	10	80	90	96	YES	YES	190	50	5	HOME
55	DEX only	74	2	33	4	NO	NO	YES	NO	NO	YES	NO	LEFT	20	48	YES				38.7	40.85	45	0	5	3	0	8	5	107	96		3	6		104	90		YES	NO	180	130	6	HOME
57	DEX only	64	2	55	4	YES	NO	NO	NO	NO	YES	YES	RIGHT	20	60	NO		30		59.39	80	56	1	3	2	1	3	3	85	100	100	-5	10	8	90	90	92	YES	YES	210	60	4	HOME
58	DEX only	82	2	34.4	2	NO	NO	YES	NO	NO	NO	NO	LEFT	20	50	NO		40	0	0	25.34	24	5	0	0	5	5	2	71	117	85	3	12	0	68	105	85	NO	NO	220	70	4	HOME
62	DEX only	70	1	42.7	4	NO	NO	YES	NO	NO	NO	YES	LEFT	20	76	NO		55	30	8	24	8	0	3	0	0	5	2	90	104	185	5	12	85	85	92	100	YES	YES	250	110	3	HOME
66	DEX only	60	2	45.1	4	NO	NO	NO	NO	NO	NO	NO	LEFT	20	60	YES		75	111.3	86.7	70.7	8.35	5	4	3	8	8	5	82		110	8		10	74		100	NO	NO	190	40	4	SNF
69	DEX only	78	2	24.4	4	YES	NO	YES	NO	NO	NO	NO	LEFT	20	53	NO		25	35	24	48	16	3	3	2	6	5	5	105	98	92	15	16	4	90	82	88	YES	YES	210	70	4	SNF
71	DEX only	75	2	26.5	4	NO	NO	YES	NO	NO	NO	NO	LEFT	20	116	NO		0	35	20	60	20	3	0	0	3	0	0	100	91	101	0	0	5	100	91	96	YES	YES	120	60	4	HOME
73	DEX only	70	2	26.3	4	NO	NO	YES	NO	NO	NO	YES	LEFT	20	122	NO		50	40	14.7	24	32	1	2	5			6	90	90	81	0	0	0	90	90	81	YES	YES	210	70	4	HOME
77	DEX only	87	1	30	4	NO	NO	YES	NO	YES	NO	YES	LEFT	20	13	NO		0	70	15	41.5	30	5	5	7	5	5	7	101		99	3		0	98		99	YES	YES	330	170	4	SNF
78	DEX only	65	2	31	4	NO	NO	YES	NO	NO	NO	NO	LEFT	20	79	NO		10	30	0	5	10	1	2	2	2	4	4	85		96	-5		10	90		86	NO	NO	190	50	4	HOME
80	DEX only	65	2	35	4	NO	NO	YES	NO	NO	YES	YES	LEFT	20	50	NO		30	128.4	86.7	96	16	6	0	0	5	1	0	103	98	97	7			96	98	97	YES	YES	210	70	3	HOME
81	DEX only	50	1	27.9	4	NO	NO	YES	NO	NO	YES	NO	RIGHT	20	54			0	0	0	0	0	0			0			70			-10			80			YES	YES	230	120	2	HOME
84	DEX only	68	2	34.6	4	NO	NO	NO	NO	NO	YES	NO	RIGHT	20	41	NO		20	65	24	16	16	4	0	2	3	2	4	112	114		13	12		99	102		NO	NO	270	90	1	HOME
93	DEX only	76	2	24.5	4	NO	NO	NO	NO	NO	NO	YES	LEFT	20	30	NO		60	85	29.53	10	5	4	5	6	5	5	6	72	74		-8	-6		80	80		NO	NO	350	90	3	HOME
94	DEX only	77	1	36.2	4	YES	NO	YES	NO	NO	NO	NO	RIGHT	20		NO		10		0	0	0	1	0		1	2		90	118		0	8		90	110		NO	NO	330	120	2	HOME
100	DEX only	74	2	26.4	4	NO	NO	YES	NO	NO	NO	YES	RIGHT	20	51	NO				40	16	0							115			5			110			YES	YES	380	260	1	HOME
104	DEX only	73	2	25.5	4	YES	NO	YES	NO	NO	NO	NO	RIGHT	20	53	NO		0	35	40	64	8	4	0	0	4	3	2	75	114	112	-10	10	10	85	104	102	NO	NO	190	50	3	HOME
107	DEX only	77	2	18.9	4	NO	NO	YES	NO	NO	NO	NO	RIGHT	20	53	NO		106	416	15.85	31.7	40	8	7	7	9	8	8	60	115	102	-15	20	10	75	95	92	YES	YES	220	70	7	HOME

## Sheet: Raw
PT	group	NARX_Score	NARX_Narcotic_score	Race	Age	BMI	ASA_status	block_midazolam	INTRA_MIDAZOLAM	block_MME	Intra_MME	Bupivacaine_intrathecal	Ropivacanine_initial	MME_premed	tylenol_premed	Celebrex_premed	Gabapentin	PACU_PO_tylenol	PACU_MME	PACU_fentanyl	PACU_Celebrex	PACU_Ketorolac	Gabapentin_0_24h	Gabapentin_24_48h	Gabapentin_48_72h	NSAIDs_0_24h	NSAIDs_24_48h	MME_0_24h	MME_24_48h	MME_48_72h	ACLP_preop	ACLP_0_24h	ACLP_24_48h	ACLP_48_72h	WBC_POD1	WBC_POD2	WBC_POD3	Glucose_preop	Glucose_POD0	Glucose_POD1	Glucose_POD2	Glucose_POD3	Ptnote_painscore_024h2	AROM_024h2	AROM_2448h2	AROM_4872h1	AROM_4872h2	potassium_POD0	potassium_POD2
6	control	290	320	Black or African American	72	38.8	3	2	0	10	0	11.5	20	15	0	400	0	0	0	0	0	0	0	0	0	0	0	58.38	28.35	15	4	4	3	4	8.3	8.4		95	121	106	120		8	80	90	7	72	3.8	3.7
8	control	120	110	White	57	26.1	3	2	4	10	10	15	20	15	0	400	0	0	0	0	0	0	0	0	0	0	0	58.88	70.7	37.5	4			0	12.1	10.9		91	98	89	95			75	85	5	92	4.5	4
10	control	230	130	White	68	24.64	3	2	2	0	5	10	20	0	500	0	0	0	5	0	0	0	0	0	0	0	0	36.4	37.5	34	0	0	4	4	12	10		84	129	92	86			80		8	84	4.1	4.7
13	control	0	0	White	67	35.36	2	2	1	10	5	12	20	5	0	0	0	0	10	0	0	0	0	0	0	0	0	19.35	40	56	4	4	4	4	11.1	10.2		96	118	97	104		8	80	92	8	94	4.8	4.2
15	control	0	0	Black or African American	79	31	2	2	2	10	10	15	20	5	975	0	0	0	2.67	0	0	0	0	0	0	0	0	10.88	24	16	4	4	4	4	11.3			82	108	117			2	81		12	90	4.2	4
21	control	10	110	White	76	26.1	2	2	4	10	5	12.5	20	15	0	400	0	0	0	0	0	0	0	0	0	0	0	16	56	8		3	2		4.9	3.7		94	110	102	94		3	86		-5	90	4.3	3.9
22	control	10	110	White	76	26.1	2	2	2	10	0	11	20	15	0	400	0	0	0	0	0	0	0	0	0	0	0	3.35	40	21	4	4	4	4	4.6	4.9		89	107	94	87			82	60	5	80	4.1	4
23	control	130	120	White	70	23.5	2	2	4	5	0	11	20	15	0	400	0	0	0	0	0	0	0	0	0	0	0	80	49.5	5	4	0	0	3	5			90	110	107			6	100	96	-4	97	3.8	3.8
24	control	470	320	White	63	31.8	3	2	2	10	10	10	20	15	0	400	0	0	0	0	0	0	0	0	0	0	0	60.3	116.5	96	3		4		8.8	6.5	6.8	76	120	114	131	133	3	72		-10	90	4.6	4.7
25	control	240	230	White	61	32.73	2	2	4	10	10	13.5	20	15	0	400	0	0	0	0	0	0	0	0	0	0	0	33.4	16.7	0	6	5						74	86				4	95	92			4.4
28	control	440	200	White	52	36.7	2	2	2	10	0	15	20	0	0	0	0	0	0	0	0	0	75	75	75	0	0	11.35	47.5	82.2		4	4	4	11.1	10		78	104	110	116		9.5	80	85		90	4.3	4.6
29	control	120	60	Asian	71	27	1	2	2	10	0	0	20	0	0	0	0	0	0	0	0	0	0	0	0	0	0	40.04	8	16		5	2	2	8				103	107				85		12	90	4.5	4
32	control	150	80	White	64	21.4	2	2	1	5	5	11	20	5	0	0	0	0	0	0	0	0	0	0	0	0	0	28.85	51.35	8	0	3	0		10.8			95	111	102			0	86	90			4.1	3.7
38	control	190	40	White	85	25.61	2	1	2	2.5	0	11	20	5	0	0	0	0	0	0	0	0	0	0	0	0	0	27	1.5	31.5					8.3	6.7		93	150	100	87			90		-11	18	3.5	3.8
39	control	0	0	White	76	26.63	2	2	2	10	15	15	20	0	0	0	0	0	0	0	0	0	0	0	0	0	0	16	0	0	0	3			8.1			110	109	98			3	90	93			4.6	3.9
43	control	110	30	White	64	30.85	2	2	2	0	5	11	30	0	650	200	0	0	5	0	0	0	0	0	0	0	0	0	28.4	30		3	3	3	9.3			110	99	93			5	90	84	10	90	4.6	3.9
46	control	0	0	White	73	23.1	2	2	2	10	0	11	20	15	0	400	0	0	0	0	0	0	300	300	300	0	0	22.7	40	40		3	0	0	9.4	9		84	122	97	90		6	85	85	-12	88	4	4.6
48	control	0	0	White	65	32.8	2	2	2	10	0		20	0	0	400	0	0	0	75	0	0	0	0	0	0	0	32	20.5	4	4	4			10.6			85	143	113			3		90	-5	90	3.8	3.5
50	control	100	100	White	83	29.5	2	1	2	0	0	10	20	0	975	400	0	0	0	0	0	0	0	0	0	0	0	10.36	18.5	2.5	3	0			7.9	8.8				98	115	100	6	80	80	-5	85	4.3	4
52	control	580	591	Black or African American	46	32.93	2	2	4	10	5	10	20	5	0	0	0	0	0	0	0	0	0	0	0	0	0	86.35	77.4	105.1	4	4	0	0	13.7	10.6		82	98	108	100		10	80	70	-10	75	4.6	4.3
53	control	410	320	White	64	30.6	3	1	4	5	10	14	20	0	0	0	150	0	0	0	0	0	0	0	0	0	0	54.7	55.1	10	5	4	5	5	10.4	7.6		96	104	117	90		10	70	65	-8	70	4.4	3.8
56	control	120	20	White	69	26.3	2	2	2	10	0	11	20	5	0	0	0	0	0	0	0	0	0	0	0	0	0	37.36	35	32		5			6.6	5.6		93	130	129	137			90	79	8	102	4	3.9
59	control	0	0	White	90	28.59	2	1	0	0	0	12.5	15	5	0	0	0	0	5.33	0	0	0	0	0	0	0	0	31.41	8	0		4	4		10.6	9.3		104	104	157	98		5	70	96	10	102	4.5	4.4
63	control	0	0	White	63	45.5	3	2	3	10	10	15	20	0	975	400	0	0	0	0	0	0	0	0	0	0	0	5	3	16	5	3	4		10.4	9.8		124	170	129	169		0	94		8	95	4.9	4.9
64	control	190	50	White	67	30.58	2	2	4	5	10	11	20	0	0	0	0	0	0	0	0	0	0	0	0	0	0	0	0	0		5	5					103	92				0	74	80			4.4
67	control	120	130	White	72	31.64	3	2	0	10	0	13.5	20	0	975	0	150	0	0	0	0	0	25	25	75	0	0	12.38	15	20					12.6	12.4		136	140	143	98		5		90	0	92	4.3	3.6
68	control	0	0	White	82	21.3	2	2	1	5	5	12.5	20	15	0	400	0	0	0	0	0	0	0	0	0	0	0	0	24	35	3	3	4	4	11	9.8		80	104	102	95		1	100	102			3.9	3.7
72	control	0	0	White	85	26.17	2	0	1	5	5	13	20	0	0	0	0	0	0	0	0	0	300	300	0	0	0	0	0	0	3	0	4	4	6.1			93	85	78			0	95	100	8	108	4	3.8
74	control	0	0	White	81	22.2	2	1	1	10	5	12.5	12.5	5	325	400	0	0	0	0	0	0	0	0	0	0	0	2.68	5	40	4	4	4	4	5.2	6.1		89	112	102	106		2	90	90	-6	105	3.9	4.3
82	control	120	50	White	61	26.6	2	2	2	10	2.5	11	20	15	0	0	0	0	0	0	0	0	0	0	0	0	0	18	26.5	0	3	4	4	5	6.9			85	125	90			3	80	74	10	84	4.1	4.1
83	control	0	0	White	75	33	2	2	2	10	10	12.5	20	5	0	0	0	0	0	50	0	0	0	0	0	0	0	88	80	31.5	4	4	4	4	11.2	9		90	114	109	99				96	10	102	3.9	3.9
85	control	190	260	White	77	42	3	2	3	10	0	12.5	20	0	0	0	0	0	0	0	0	0	0	0	0	0	0	0	0	7.5	4		4		11.6	10		103	126	113	105			64	75	4	90	4.4	4.4
86	control	190	60	White	59	41.1	2	2	2	10	0	15	20	15	0	400	0	0	0	0	0	0	0	0	0	0	0	5.36	7.5	0	4		4		12.7			78	122	109			3		85	8	90	4	4.1
87	control	190	60	White	47	40.03	2	2	0	10	10	13.75	20	5	0	0	0	0	10.67	0	0	0	0	0	0	0	0	46.07	91.35	32	4	4		4	10.7			93	121	113				80	72	-8	81	4.1	3.8
90	control	0	0	White	55	27.76	1	2	2	10	10	12.5	20	0	0	0	0	0	0	0	0	0	0	0	0	0	0	50.41	100.5	99	3		4		10.4	10.3		100	110	109	114		6	75		-6	80	4.6	4.5
91	control	0	0	White	81	30.4	1	0.5	0	10	0	11	20	0	0	400	0	0	0	0	0	0	0	0	0	0	0	14.7	56	11.35		5	5	5	14.5	11.5			106	138	97		0	90	100	-5	100	4.2	4.2
97	control	420	411	Black or African American	69	46.2	3	2	2	5	10	12	20	0	0	0	0	0	0	100	0	0	0	0	0	0	0	51.9	39.7	46.5		2		2	10.1	11.6	10.8		125	173	134	127	7	75	72	10	74	3.8	3.5
99	control	0	0	White	55	42.61	2	2	0	10	10	13.75	20	5	0	0	0	0	0	0	0	0	0	0	0	0	0	59.35	64	16		4			10.8			98	137	135			0	93	96	4	94	4.4	3.6
101	control	270	130	Black or African American	63	38.4	3	1	2	5	5	15	20	15	0	400	0	0	0	0	0	0	0	0	0	0	0	64.1	26.5	40	3	3	3	4	14.6	14.7		110	131	115	121		8	90	87	-8	87	4.3	3.7
102	control	200	250	White	63	39.6	3	2	4	10	10	12.5	20	0	0	0	0	0	0	0	0	0	0	0	0	0	0	44.3	99.4	58.5	4	4	4		8.5	9.3		85	111	105	92		5	63	60	0	76	3.7	3.4
106	control	190	40	White	65	31.8	2	1	2	5	10	13	20	15	0	400	0	0	0	0	0	0	0	0	0	0	0	28.85	69.5	20	4		4		6.3			100	137	95			4	80				4.2	3.6
2	DEX and MPA	110	40	White	63	32.28	3	0	4	10	0	15	20	0	0	0	0	0	0	0	0	0	0	0	0	0	0	19	78.7	32		3			12			119	122	107			0	105		6	96	4.5	4.8
3	DEX and MPA	260	160	White	74	35.41	3	2	2	10	0	11	20	0	0	0	0	0	0	0	0	0	0	0	0	0	0	0	8	16		4	3					84	105				4	105	105	5	115	4.2
5	DEX and MPA	110	30	White	50	25.61	2	2	4	10	22	10	20	5	975	0	0	0	5.33	0	0	0	0	0	0	0	0	18.36	15	20	4	4	4		4.3	4.6		110	120	82	88		5	80	100	5	100	4.4	4.5
7	DEX and MPA	250	120	White	82	24.34	2	2	0	5	0	12.5	20	0	0	0	0	0	0	0	0	0	0	0	0	0	0	24	0	8		3	3	3	7.6			118	131	81			3	75	92	10	114	4.7	4.5
16	DEX and MPA	240	100	White	64	25.7	2	2	2	10	0	12.5	20	15	0	200	0	0	0	0	0	0	0	0	0	0	0	8	16	8	5	2			7.5			104	136	104			0	104	108	10	110	4.3	4
17	DEX and MPA	110	30	White	83	23.33	3	2	0	10	0	12.5	20	0	0	0	0	0	0	0	0	0	0	0	0	0	0	0	8	0		3						99	119				0	90				4.9
33	DEX and MPA	0	0	White	71	26.26	2	2	3	10	0	11	20	5	0	0	0	0	0	0	0	0	0	0	0	0	0	16	32	32	3	3	4		9.5	7.9	7.2	101	113	120	98	94	3	85	92	5	95	4.5	3.9
36	DEX and MPA	0	0	White	74	27.07	2	2	2	5	0	12.5	20	0	0	0	0	0	2.67	0	0	0	0	0	0	0	0	26.68	80	32		4	4		33.5	34.1		99	122	108	96			90	92	8	92	4.8	3.9
40	DEX and MPA	190	60	White	67	28.4	2	2	2	10	10	11	30	5	0	0	150	0	0	0	0	0	0	0	0	0	0	13	0	0	5		5					120	103				4	86				4.2
41	DEX and MPA	240	60	White	56	43.58	3	2	2	10	10	13	20	0	0	0	0	0	4	0	0	0	0	0	0	0	0	26.72	70.35	17.5	6	6	0		10.2			103	131	125			0	75	88	10	96	3.6	3.7
44	DEX and MPA	250	50	White	63	28.34	2	4	4	10	0	12.5	20	0	975	400	0	0	0	0	0	0	0	0	0	0	0	11.35	32	29	4	4			5.6	5.2		110	115	85	82		8	80	78	0	96	3.2	4.5
65	DEX and MPA	190	50	White	63	29.76	2	2	4	10	0	12.5	20	5	975	0	0	0	0	0	0	0	0	0	0	0	0	25.5	24	8	4	4	4		8.3			103	133	105			5	80	94	10	96	4.3	4
70	DEX and MPA	110	10	White	64	24.95	2	2	3	10	0	12.5	20	5	0	0	0	0	0	0	0	0	0	0	0	0	0	16	0	0	3	3						104	112				4	90	97			4.6
75	DEX and MPA	190	50	White	84	28.3	3	2	0	0	0	12	20	0	0	0	400	400	400	400	400	400	400	400	400	0	0	0	31.5	30	3		5		8.5	5.6		129	135	115	119		2		86		93	4.1	3.7
79	DEX and MPA	110	10	White	65	32.49	2	2	0	10	0	12.5	20	0	0	0	0	0	5.33	0	0	0	0	0	0	0	0	29.36	0	0	4	4	4					92	140				0		106			4.8
88	DEX and MPA	190	50	Asian	49	28.46	1	2	4	10	12.5	13.75	20	5	975	0	0	0	5.33	0	0	0	0	0	0	0	0	5.36	49.5	81.5		4	4	3	10	7	9.8	111	150	120	101		2	100	8			4.6	3.8
89	DEX and MPA	10	140	White	80	24.2	2	1	0	5	0	12.5	20	5	0	0	0	0	2.67	0	0	0	0	0	0	0	0	18.68	0	24	4	4	4	4	12.1	8.3		126	147	123	109		4	95		10	96	5	3.8
92	DEX and MPA	240	120	White	62	21.7	1	2	2	10	10	12	20	0	0	0	0	0	0	100	0	0	0	0	0	0	0	120	20	0	3	2	5					109					4	95	92			3.8
95	DEX and MPA	190	50	White	56	35.51	2	2	2	10	5	12.5	20	5	0	0	0	0	5.33	0	0	0	0	0	0	0	0	53.36	58.05	59.05	3	4	4	0	9	9.2		136	133	106	114		0	80	118	2	120	4.7	4.5
96	DEX and MPA	110	10	White	57	29.12	3	2	3	10	0	12.5	20	5	0	0	0	0	0	0	0	0	150	0	0	0	0	46.7	12.5	39.35	3	3	3	3	11.8			99	140	114			3	90				3.1	4
98	DEX and MPA	240	200	White	61	38.47	2	2	4	5	5	10	20	5	0	0	0	0	0	0	0	0	300	300	300	0	0	56	80	96	5	4	4	4	9.7	7.6		120	116	112	141		2	90	100	0	110	4.3	4.3
1	DEX only	120	60	White	67	38	3	2	2	10	0	12.5	20	0	0	0	0	0	0	0	0	0	0	0	0	0	0	13	2.5	10.5	3	3		2	6	5.6		116	134	117	131		3	85	70			4.8	4.2
4	DEX only	220	70	White	79	30	2	2	2	10	10	12.5	20	15	0	400	0	0	0	0	0	0	0	0	0	0	0	16	8	0	5	5						135	131				3	98	100			4.9
9	DEX only	230	200	White	77	27.8	3	2	2	10	10	12	20	15	0	400	0	0	0	0	0	0	0	0	0	0	0	2.5	12.5	27.5		3		3	8.7	9			131	97	95		3	107	105	-5	110	3.8	3.5
14	DEX only	230	120	White	71	41.1	3	2	2.5	0	0	11	20	15	0	400	0	0	0	0	0	0	0	0	0	0	0	0	16	8		5			10.3				130	121				90	97	4	90	4.4	4.3
18	DEX only	480	230	White	76	25.6	2	2	2	10	10	11	20	0	0	0	0	0	0	0	0	0	0	0	0	0	0	20.02	32	0	3		3	4	10.3	9.5		115	170	110	112		6	90	102	10	98	4.5	4.1
26	DEX only	170	230	White	64	33.9	2	2	1	10	10	11	20	0	650	400	0	650	0	0	0	0	0	0	0	0	0	16	72	16	4	4	4	5	11.9	9.1			131	122	112		6	80		10	84	4.6	4.3
27	DEX only	210	60	White	68	35	2	2	2	10	0	16	20	15	0	400	0	0	5	50	0	0	0	0	0	0	0	14.7	24	32		3	4	2	6	5.6			122	107	101		6	85	85	-10	85	3.6	4
30	DEX only	240	80	White	86	24.8	2	1	2	5	2.5	12	20	15	0	0	0	0	0	0	0	0	0	0	0	0	0	16.2	32	48	0	3	4	4	7.4	6.8		108	138	100	94		0	100	110	10	110	5.1	4.7
31	DEX only	190	40		55	41.3	2	2	4	10	0		20	15	0	400	0	0	0	0	0	0	0	0	0	0	0	11.35	32	0	4	4			13.7	11.3			132	136	100		7	90	90			4.5	3.9
34	DEX only	210	80	White	54	23.4	3	2	2	10	4.02	13	20	0	0	0	0	0	0	0	0	0	0	0	0	0	0	2.5	7.5	34.5	3		3		6.5	7.2	6.4		112	86	110	108	5	74	92			4.3	3.9
42	DEX only	0	0	White	80	29	3	0	0	10	0	11	20	0	0	400	0	0	0	0	0	0	0	0	0	0	0	2.5	2.5	12.5		4	4	4	9.7	8.8			133	98	110		5	90	100	10	100
45	DEX only	240	90	White	76	26.1	2	2	2	10	0	12	20	0	0	0	0	325	1.5	0	0	0	0	0	0	0	0	13.35	30.05	45.05		3	4	4	8.4	8.3			159	133	123		5	96		-4	95	4.4	3.5
47	DEX only	370	220	Hispanic or Latino	66	35.5	3	2	2	10	10	9	20	0	0	0	0	0	0	0	0	0	0	0	0	0	0	43.35	40.2	96	4	2	2	5	9.1	7			119	97	96		6	90	80	-6	75	3.5	3.5
49	DEX only	0	0	White	85	28.3	3	0	2	5	0	12.5	20	0	0	400	0	0	0	0	0	0	0	0	0	0	0	0	0	0	3	2	3	4	7.8				156	142			0	110	110			4.3	3.7
51	DEX only	190	50	White	75	25.1	3	1	2	5	10	12	20	5	975	400	150	0	0	0	0	0	0	0	0	0	0	5	0	10	3	3	3	3	15.5	11.2		134	159	137	103		1	80	90	10	96	4.1	3.7
55	DEX only	180	130	White	74	33	3	2	2	10	0	10	20	15	0	0	0	0	0	0	0	0	0	0	0	0	0	38.7	40.85	45	4	4	5	4	7.9	7.4	6.5	109	137	114	120	105	0	104	90			5.1	4.9
57	DEX only	210	60	White	64	55	3	2		10	10	12	20	0	0	0	0	0	0	0	0	30	0	0	0	0	0	59.39	80	56		5			10.6	10		130	119	117	103		1	90	90	8	92	4.9	3.9
58	DEX only	220	70	Black or African American	82	34.4	3	0	0	5	0	11	20	0	0	0	0	0	0	0	0	0	0	0	0	0	0	0	25.34	24	4	4	4	4	7.7	5.6	5.8	111	136	129	101	123	5	68	105	0	85	4	3.9
62	DEX only	250	110	White	70	42.7	3	2	4	10	0	11	20	15	0	400	0	0	0	0	0	0	0	0	0	0	0	8	24	8				5	12.3	10			122	121	97		0	85	92	85	100	4.8	4.4
66	DEX only	190	40	White	60	45.1	3	2	4	10	10	12.5	20	15	0	400	0	0	0	0	0	0	0	0	0	0	0	86.7	70.7	8.35	3	5	5	4	16.1	9.4			130	100	117		8	74		10	100	4.3	3.7
69	DEX only	210	70	White	78	24.4	2	2	2	5	0	11	20	15	0	400	0	0	0	0	0	0	0	0	0	0	0	24	48	16	4	4	4	4	9.1	8.4		11	104	101	105		6	90	82	4	88	4.5	4
71	DEX only	120	60	White	75	26.5	2	2	3	10	5		20	0	0	400	0	0	0	0	0	0	0	0	0	0	0	20	60	20		3	5	5	11.2	9.5	8.9		125	113	102		3	100	91	5	96	4	4.1
73	DEX only	210	70	White	70	26.3	2	2	2	10	13	15	20	0	0	0	0	0	0	0	0	0	0	0	0	0	0	14.7	24	32		4	4	4	16.9	13.4	12		165	145	135	157		90	90	0	81	4.3	3.9
77	DEX only	330	170	White	87	30	3	1	0	0	0	14	20	0	0	200	0	0	0	0	0	0	0	0	0	0	0	15	41.5	30		4	4	0	7.7	7.5			113	94	101		5	98		0	99	4.6	4.5
78	DEX only	190	50	White	65	31	3	2	2	10	10	12.5	20	0	975	400	150	0	0	0	0	0	0	0	0	0	0	0	5	10	5	5	2.5	3	12	9.6	8.5		165	130	140	164	2	90		10	86	4.8	4.3
80	DEX only	210	70	White	65	35	3	2	2	10	0	12.5	20	15	0	400	0	0	0	0	0	0	0	0	0	0	0	86.7	96	16	4	4			5.1			160	145	112			5	96	98		97	4.7	3.9
81	DEX only	230	120	White	50	27.9	3	2	2	10	10	12.5	20	15	0	400	0	0	0	0	0	0	0	0	0	0	0	0	0	0	4								125				0	80				5.6
84	DEX only	270	90	White	68	34.6	2	2	4	10	10	0	20	15	0	400	0	0	0	0	0	0	0	0	0	0	0	24	16	16	4	4	4	4	5.7				117	90			3	99	102			4.6	4
93	DEX only	350	90	White	76	24.5	2	2	2	10	20	12	20	0	0	0	0	0	0	75	0	0	0	0	0	0	0	29.53	10	5	3	3	5		12.7				107	138			5	80	80			4.3
94	DEX only	330	120	White	77	36.2	3	2	2	10	5	12.5	20	15	0	400	0	0	0	0	0	0	0	0	0	0	0	0	0	0	3							104	116				1	90	110			4.6	4.2
100	DEX only	380	260	White	74	26.4	2	2	3	10	0	11	20	0	0	400	0	0	0	0	0	0	0	0	0	0	0	40	16	0		3			5.4				138	147				110				3.7
104	DEX only	190	50	White	73	25.5	2	2	0	10	0	11	20	15	0	400	0	0	0	0	0	0	0	0	0	0	0	40	64	8	3		3		7.8			103	136	11			4	85	104	10	102	3.9	3.8
107	DEX only	220	70	White	77	18.9	3	2	2	10	10	12	20	0	0	0	0	0	0	0	0	0	0	0	0	0	0	15.85	31.7	40	0	4			6.1	5.1			121	107	100		9	75	95	10	92	4.3	3.7
11	MPA only	0	0	White	66	26.97	2	2	2	10	10	12.5	20	5	0	0	0	0	15.33	0	0	0	0	0	0	0	0	56.71	59.35	48	4	4	5		15.6			94	150	132					95	7	97	4.8	4.7
12	MPA only	0	0	White	68	26.6	2	2	2	10	10	12.5	20	15	0	400	0	0	0	100	0	0	0	0	0	0	0	66.71	59.35	48	4		5		15.6			94	150	132			0		95	7	97	4.8	4.7
19	MPA only	0	0	White	69	26.9	3	2	2	10	10	12	20	15	0	400	0	0	0	0	0	0	0	0	0	0	0	10.36	17.5	5	4	4			7.3			99	123	93			5	96	92			3.5	3.8
20	MPA only	120	80	White	73	34.5	2	2	2	10	10	12	20	15	0	400	0	0	0	0	0	0	0	0	0	0	0	56.18	83.35	16					7.4			124	155	136			1	90	92	12	92	4.2	5
35	MPA only	120	100	White	64	29.41	2	2	2	10	5	12	20	5	0	0	0	650	21.33	0	0	0	0	0	0	0	0	93.48	46.05	10.85		4	3					100	109				7	75	100	8	98	3.7	4.1
37	MPA only	350	110	White	89	25.29	2	2	0	10	0	11	20	5	0	0	0	0	8	0	0	0	0	0	0	0	0	36.09	21.35	20	3	3	3		8	6.6		130	104	107	102		9	50	56	8	80	4	3.4
54	MPA only	120	310	White	71	32.17	2	2	2	10	10	11	20	5	0	0	0	0	16	0	0	0	0	0	0	0	0	49.58	56	8		4			16.2			97	122	128				82	90			3.9	4
60	MPA only	110	20	White	73	32.12	3	2	2	5	2.5	12	20	0	0	0	0	0	0	0	0	0	0	0	0	0	0	64	64	16	4	4	5	4	12.3			101	118	120			5	80		4	76	4.6	3.9
61	MPA only	160	100	White	82	31	3	2	0	10	0	12.5	20	15	0	400	0	0	0	0	0	0	0	0	0	0	0	8	0	24	4	4	4	4	13.4	9.6		101	130	120	108		4	95				4.1	4.1
76	MPA only	440	240	White	61	48.2	2	2	2	10	10	12	20	5	925	400	150	0	0	0	0	0	0	0	0	0	0	83	97.5	52.5		4	5	5	9.3	7.6		99	115	99	104		5	82	85	10	82	4.2	3.9
103	MPA only	220	70	White	60	33.9	3	2	2	10	10	13	20	0	0	0	0	0	0	150	0	0	0	0	0	0	0	37.5	35	12.5	4		4		9.8			116	113	108			8	82	92			3.2	4.2
105	MPA only	110	210	White	73	25.3	3	2	2	0	0	13	20	0	0	0	0	650	14.67	0	0	30	0	0	0	0	0	0	25.68	2.5		3	3	5	6.7	7		110	134	134	101		4	103	95	-8	95	4.3	4.5
[truncated: 41 more columns]
